# Supplementary material for: Nitric Oxide in the Field: Prevalence and Use of Nitrates by Dietitians and Nutritionists in Spanish Elite Soccer
Source: Nutrients. 2023 Dec 16;15(24):5128. doi: 10.3390/nu15245128 (PMC10745965; doi:10.3390/nu15245128)
Supplement: Supplementary file 1 [file nutrients-15-05128-s001.zip]

Archive with 1 entries (1 files):
- nutrients-2770436-supplementary.pdf
